# Supplementary material for: Efficacy and Safety of Tinzaparin in Prophylactic, Intermediate and Therapeutic Doses in Non-Critically Ill Patients Hospitalized with COVID-19: The PROTHROMCOVID Randomized Controlled Trial
Source: J Clin Med. 2022 Sep 24;11(19):5632. doi: 10.3390/jcm11195632 (PMC9571371; doi:10.3390/jcm11195632)
Supplement: Supplementary file 1 [file jcm-11-05632-s001.zip]

Archive with 1 entries (1 files):
- jcm-1889079-supplementary.pdf
